# Supplementary material for: Pollen specialist bee species are accurately predicted from visitation, occurrence and phylogenetic data
Source: Oecologia. 2024 Dec 18;207(1):13. doi: 10.1007/s00442-024-05653-5 (PMC11655600; doi:10.1007/s00442-024-05653-5)
Supplement: Supplementary file 2 — Supplementary file2 (CSV 73 KB) [file 442_2024_5653_MOESM2_ESM.csv]

Bee name	Bee family	Diet breadth	Reference
Ancylandrena atoposoma	Andrenidae	specialist	Fowler 2020b
Ancylandrena koebelei	Andrenidae	specialist	Fowler 2020b
Ancylandrena larreae	Andrenidae	specialist	Fowler 2020b
Ancylandrena rozeni	Andrenidae	specialist	Fowler 2020b
Ancylandrena timberlakei	Andrenidae	unknown	NA
Andrena accepta	Andrenidae	generalist	NA
Andrena aliciae	Andrenidae	specialist	Fowler and Droege 2020; Fowler 2020a; Fowler 2020b
Andrena alleghaniensis	Andrenidae	generalist	Sheffield et al. 2014; Wood & Roberts 2018; Wood et al. 2018
Andrena amphibola	Andrenidae	generalist	Sheffield et al. 2014
Andrena andrenoides	Andrenidae	specialist	Fowler and Droege 2020; Fowler 2020a; Fowler 2020b
Andrena anisochlora	Andrenidae	unknown	NA
Andrena anograe	Andrenidae	generalist	NA
Andrena arabis	Andrenidae	specialist	Fowler and Droege 2020; Fowler 2020a; Fowler 2020b
Andrena arenicola	Andrenidae	specialist	Fowler 2020a
Andrena asteris	Andrenidae	specialist	Fowler and Droege 2020; Fowler 2020a; Fowler 2020b
Andrena asteroides	Andrenidae	specialist	Fowler and Droege 2020; Fowler 2020a
Andrena astragali	Andrenidae	generalist	NA
Andrena atypica	Andrenidae	unknown	NA
Andrena auricoma	Andrenidae	unknown	NA
Andrena banksi	Andrenidae	generalist	Larkin et al. 2008
Andrena barbilabris	Andrenidae	generalist	Sheffield et al. 2014; Wood & Roberts 2018; Wood & Roberts 2017; Wood et al. 2018; Chambers 1968; Bogusch et al. 2020; Westrich 2018
Andrena beameri	Andrenidae	specialist	Fowler 2020a
Andrena bisalicis	Andrenidae	specialist	Fowler and Droege 2020; Fowler 2020a
Andrena blennospermatis	Andrenidae	specialist	Fowler 2020b
Andrena braccata	Andrenidae	specialist	Fowler and Droege 2020
Andrena bradleyi	Andrenidae	specialist	Fowler and Droege 2020; Fowler 2020a; Fowler 2020b
Andrena bruneri	Andrenidae	unknown	NA
Andrena bucculenta	Andrenidae	specialist	Fowler 2020b
Andrena caerulea	Andrenidae	specialist	Fowler 2020b
Andrena caliginosa	Andrenidae	specialist	Fowler 2020b
Andrena canadensis	Andrenidae	specialist	Fowler and Droege 2020; Fowler 2020a; Fowler 2020b
Andrena carlini	Andrenidae	generalist	Sheffield et al. 2014; Wood & Roberts 2018; Larkin et al. 2008; Schrader & LaBerge 1978; Gibbs et al. 2017; Wood et al. 2018
Andrena carolina	Andrenidae	specialist	Fowler and Droege 2020; Fowler 2020a
Andrena ceanothi	Andrenidae	generalist	Wood & Roberts 2018; LaBerge 1973; Goldstein & Ascher 2016; Gibbs et al. 2017; Wood et al. 2018
Andrena cerasifolii	Andrenidae	unknown	NA
Andrena cerebrata	Andrenidae	unknown	NA
Andrena chalybaea	Andrenidae	specialist	Fowler 2020b
Andrena cheyennorum	Andrenidae	specialist	Fowler 2020a; Fowler 2020b
Andrena chlorosoma	Andrenidae	specialist	Fowler 2020b
Andrena chromotricha	Andrenidae	specialist	Fowler and Droege 2020; Fowler 2020a; Fowler 2020b
Andrena clarkella	Andrenidae	specialist	Fowler and Droege 2020; Fowler 2020a; Fowler 2020b
Andrena commoda	Andrenidae	generalist	Sheffield et al. 2014; Wood & Roberts 2018; Wood et al. 2018
Andrena crataegi	Andrenidae	generalist	Wood & Roberts 2018; Wood et al. 2018; Franzen & Larsson 2007
Andrena crawfordi	Andrenidae	specialist	Fowler 2020a
Andrena cressonii	Andrenidae	generalist	Sheffield et al. 2014; Wood & Roberts 2018; Larkin et al. 2008; Gibbs et al. 2017; Wood et al. 2018
Andrena cruciferarum	Andrenidae	unknown	NA
Andrena cuneilabris	Andrenidae	specialist	Fowler 2020a; Fowler 2020b
Andrena dimorpha	Andrenidae	unknown	NA
Andrena distans	Andrenidae	specialist	Fowler and Droege 2020; Fowler 2020a; Fowler 2020b
Andrena dolomellea	Andrenidae	generalist	Larkin et al. 2008
Andrena duboisi	Andrenidae	specialist	Fowler 2020b
Andrena dunningi	Andrenidae	generalist	Sheffield et al. 2014; Johnson 1984; Gibbs et al. 2017; Wood et al. 2018
Andrena duplicata	Andrenidae	specialist	Fowler and Droege 2020; Fowler 2020a
Andrena erigeniae	Andrenidae	specialist	Fowler and Droege 2020; Fowler 2020a
Andrena erythrogaster	Andrenidae	specialist	Fowler and Droege 2020; Fowler 2020a; Fowler 2020b
Andrena erythronii	Andrenidae	specialist	Fowler and Droege 2020; Fowler 2020a
Andrena faceta	Andrenidae	generalist	Larkin et al. 2008
Andrena fenningeri	Andrenidae	unknown	NA
Andrena forbesii	Andrenidae	generalist	Sheffield et al. 2014; Wood & Roberts 2018; Wood et al. 2018
Andrena fragilis	Andrenidae	specialist	Fowler and Droege 2020; Fowler 2020a; Fowler 2020b
Andrena frigida	Andrenidae	specialist	Fowler and Droege 2020; Fowler 2020a; Fowler 2020b
Andrena fulgida	Andrenidae	unknown	NA
Andrena gardineri	Andrenidae	specialist	Fowler and Droege 2020; Fowler 2020a; Fowler 2020b
Andrena geranii	Andrenidae	generalist	NA
Andrena hallii	Andrenidae	specialist	Parker & Tepedino 1982
Andrena helianthi	Andrenidae	generalist	NA
Andrena helianthiformis	Andrenidae	generalist	NA
Andrena heraclei	Andrenidae	unknown	NA
Andrena hippotes	Andrenidae	generalist	Sheffield et al. 2014; Wood & Roberts 2018; Wood et al. 2018
Andrena hirticincta	Andrenidae	specialist	Fowler and Droege 2020; Fowler 2020a; Fowler 2020b
Andrena ilicis	Andrenidae	unknown	NA
Andrena illinoiensis	Andrenidae	specialist	Fowler and Droege 2020; Fowler 2020a; Fowler 2020b
Andrena imitatrix	Andrenidae	generalist	Sheffield et al. 2014; Wood & Roberts 2018; Wood et al. 2018
Andrena integra	Andrenidae	specialist	Fowler and Droege 2020; Fowler 2020a
Andrena isocomae	Andrenidae	specialist	Fowler 2020b
Andrena kaibabensis	Andrenidae	unknown	NA
Andrena kalmiae	Andrenidae	specialist	Fowler and Droege 2020
Andrena krigiana	Andrenidae	specialist	Fowler and Droege 2020; Fowler 2020a
Andrena kristina	Andrenidae	specialist	Fowler 2020a; Fowler 2020b
Andrena lamelliterga	Andrenidae	specialist	Fowler and Droege 2020; Fowler 2020a
Andrena lativentris	Andrenidae	specialist	Fowler 2020b
Andrena lauracea	Andrenidae	unknown	NA
Andrena lawrencei	Andrenidae	generalist	Sheffield et al. 2014
Andrena linsleyana	Andrenidae	specialist	Fowler 2020b
Andrena macoupinensis	Andrenidae	specialist	Fowler and Droege 2020; Fowler 2020a; Fowler 2020b
Andrena mandibularis	Andrenidae	generalist	Wood & Roberts 2018; Gibbs et al. 2017; Wood et al. 2018
Andrena mariae	Andrenidae	specialist	Fowler and Droege 2020; Fowler 2020a; Fowler 2020b
Andrena medionitens	Andrenidae	generalist	Sheffield et al. 2014
Andrena melanochroa	Andrenidae	specialist	Fowler and Droege 2020; Fowler 2020a; Fowler 2020b
Andrena mellea	Andrenidae	generalist	Larkin et al. 2008
Andrena mendica	Andrenidae	unknown	NA
Andrena milwaukeensis	Andrenidae	generalist	Sheffield et al. 2014
Andrena miranda	Andrenidae	generalist	Sheffield et al. 2014; Wood & Roberts 2018; Larkin et al. 2008; Wood et al. 2018
Andrena miserabilis	Andrenidae	generalist	Wood & Roberts 2018; Larkin et al. 2008; Wood et al. 2018
Andrena monilicornis	Andrenidae	unknown	NA
Andrena morrisonella	Andrenidae	unknown	NA
Andrena nasonii	Andrenidae	generalist	Sheffield et al. 2014; Wood & Roberts 2018; Wood et al. 2018
Andrena nida	Andrenidae	specialist	Fowler and Droege 2020; Fowler 2020a
Andrena nigrae	Andrenidae	specialist	Fowler and Droege 2020; Fowler 2020a; Fowler 2020b
Andrena nigricula	Andrenidae	unknown	NA
Andrena nigrihirta	Andrenidae	generalist	Sheffield et al. 2014; Wood & Roberts 2018; LaBerge & Ribble 1975; Gibbs et al. 2017
Andrena nigripes	Andrenidae	specialist	Fowler 2020b
Andrena nigrocaerulea	Andrenidae	unknown	NA
Andrena nigroclypeata	Andrenidae	unknown	NA
Andrena nivalis	Andrenidae	generalist	Sheffield et al. 2014; Wood & Roberts 2018; Larkin et al. 2008; Cane et al. 1985; Wood et al. 2018
Andrena nothoscordi	Andrenidae	specialist	Fowler and Droege 2020; Fowler 2020a; Fowler 2020b
Andrena nubecula	Andrenidae	specialist	Fowler and Droege 2020; Fowler 2020a; Fowler 2020b
Andrena nuda	Andrenidae	generalist	Wood & Roberts 2018
Andrena pallidiscopa	Andrenidae	specialist	Fowler 2020a; Fowler 2020b
Andrena parnassiae	Andrenidae	specialist	Fowler and Droege 2020; Fowler 2020a
Andrena peckhami	Andrenidae	unknown	NA
Andrena pecosana	Andrenidae	specialist	Fowler 2020a; Fowler 2020b
Andrena perimelas	Andrenidae	unknown	NA
Andrena perplexa	Andrenidae	generalist	Wood & Roberts 2018; Larkin et al. 2008
Andrena persimulata	Andrenidae	specialist	Fowler and Droege 2020; Fowler 2020a; Fowler 2020b
Andrena personata	Andrenidae	specialist	Ribble 1968; Gibbs et al. 2017
Andrena pertristis	Andrenidae	unknown	NA
Andrena phaceliae	Andrenidae	specialist	Fowler and Droege 2020; Fowler 2020a
Andrena piperi	Andrenidae	specialist	Fowler 2020a; Fowler 2020b
Andrena placata	Andrenidae	specialist	Fowler and Droege 2020; Fowler 2020a
Andrena platyparia	Andrenidae	specialist	Fowler and Droege 2020; Fowler 2020a; Fowler 2020b
Andrena plebeia	Andrenidae	unknown	NA
Andrena polemonii	Andrenidae	specialist	Fowler and Droege 2020; Fowler 2020a
Andrena primulifrons	Andrenidae	specialist	Fowler 2020a; Fowler 2020b
Andrena principalis	Andrenidae	specialist	Fowler 2020b
Andrena pruni	Andrenidae	generalist	Wood et al. 2018
Andrena prunorum	Andrenidae	generalist	Sheffield et al. 2014
Andrena pulverea	Andrenidae	generalist	NA
Andrena puthua	Andrenidae	specialist	Fowler 2020b
Andrena quintilis	Andrenidae	specialist	Sheffield et al. 2014
Andrena ramaleyi	Andrenidae	specialist	Fowler 2020a; Fowler 2020b
Andrena regularis	Andrenidae	generalist	Sheffield et al. 2014
Andrena rehni	Andrenidae	specialist	Fowler and Droege 2020; Fowler 2020a
Andrena robertsonii	Andrenidae	generalist	Wood & Roberts 2018
Andrena rubi	Andrenidae	unknown	NA
Andrena rudbeckiae	Andrenidae	specialist	Fowler and Droege 2020; Fowler 2020a; Fowler 2020b
Andrena rufosignata	Andrenidae	generalist	Sheffield et al. 2014; Wood & Roberts 2018
Andrena rugosa	Andrenidae	generalist	Wood & Roberts 2018
Andrena sagittagalea	Andrenidae	specialist	Larkin et al. 2008
Andrena salictaria	Andrenidae	specialist	Fowler and Droege 2020; Fowler 2020a; Fowler 2020b
Andrena sayi	Andrenidae	unknown	NA
Andrena scurra	Andrenidae	specialist	Fowler 2020a; Fowler 2020b
Andrena sigmundi	Andrenidae	specialist	Fowler and Droege 2020; Fowler 2020a; Fowler 2020b
Andrena simplex	Andrenidae	specialist	Fowler and Droege 2020; Fowler 2020a
Andrena sitiliae	Andrenidae	specialist	Fowler 2020a
Andrena sola	Andrenidae	unknown	NA
Andrena sphaeralceae	Andrenidae	specialist	Fowler 2020b
Andrena spiraeana	Andrenidae	generalist	Wood & Roberts 2018; Linsley 1958
Andrena suavis	Andrenidae	specialist	Fowler 2020b
Andrena subchalybea	Andrenidae	specialist	Fowler 2020b
Andrena surda	Andrenidae	specialist	Fowler 2020a; Fowler 2020b
Andrena tegularis	Andrenidae	specialist	Fowler 2020b
Andrena thaspii	Andrenidae	generalist	Sheffield et al. 2014; Wood & Roberts 2018
Andrena torulosa	Andrenidae	specialist	Fowler 2020b
Andrena transnigra	Andrenidae	generalist	Sheffield et al. 2014
Andrena trapezoidea	Andrenidae	specialist	Fowler 2020a
Andrena trevoris	Andrenidae	unknown	NA
Andrena tridens	Andrenidae	specialist	LaBerge 1980; Gibbs et al. 2017
Andrena unicostata	Andrenidae	unknown	NA
Andrena utahensis	Andrenidae	specialist	Fowler 2020b
Andrena vicina	Andrenidae	generalist	Sheffield et al. 2014; Wood & Roberts 2018
Andrena vicinoides	Andrenidae	generalist	Sheffield et al. 2014; Larkin et al. 2008
Andrena violae	Andrenidae	specialist	Fowler and Droege 2020; Fowler 2020a; Fowler 2020b
Andrena virginiana	Andrenidae	generalist	Wood & Roberts 2018; LaBerge 1973; Gibbs et al. 2017
Andrena w-scripta	Andrenidae	generalist	Sheffield et al. 2014; Wood & Roberts 2018
Andrena walleyi	Andrenidae	unknown	NA
Andrena wellesleyana	Andrenidae	specialist	Fowler and Droege 2020; Fowler 2020a; Fowler 2020b
Andrena wheeleri	Andrenidae	generalist	Sheffield et al. 2014
Andrena wilmattae	Andrenidae	specialist	Wood et al. 2018; Sheffield et al. 2014
Andrena zionensis	Andrenidae	unknown	NA
Andrena ziziae	Andrenidae	specialist	Fowler and Droege 2020; Fowler 2020a; Fowler 2020b
Andrena ziziaeformis	Andrenidae	specialist	Fowler and Droege 2020; Fowler 2020a; Fowler 2020b
Calliopsis andreniformis	Andrenidae	specialist	Sheffield et al. 2014; Shinn 1967; Gibbs et al. 2017
Calliopsis coloradensis	Andrenidae	specialist	Fowler and Droege 2020; Fowler 2020a; Fowler 2020b
Calliopsis empelia	Andrenidae	specialist	Fowler 2020b
Calliopsis hesperia	Andrenidae	specialist	Fowler 2020b
Calliopsis hondurasica	Andrenidae	specialist	Heithaus 1979
Calliopsis macswaini	Andrenidae	specialist	Fowler 2020b
Calliopsis micheneri	Andrenidae	specialist	Fowler 2020a; Fowler 2020b
Calliopsis nebraskensis	Andrenidae	specialist	Fowler and Droege 2020; Fowler 2020a
Calliopsis obscurella	Andrenidae	specialist	Fowler 2020b
Calliopsis philiphunteri	Andrenidae	specialist	Fowler 2020a; Fowler 2020b
Calliopsis puellae	Andrenidae	specialist	Fowler 2020a; Fowler 2020b
Calliopsis rhodophila	Andrenidae	specialist	Fowler 2020b
Calliopsis scutellaris	Andrenidae	unknown	NA
Calliopsis sonora	Andrenidae	unknown	NA
Calliopsis subalpina	Andrenidae	specialist	Fowler 2020a; Fowler 2020b
Calliopsis verbenae	Andrenidae	specialist	Fowler 2020a; Fowler 2020b
Calliopsis zebrata	Andrenidae	specialist	Fowler 2020a; Fowler 2020b
Calliopsis zonalis	Andrenidae	specialist	Fowler 2020a; Fowler 2020b
Macrotera arcuata	Andrenidae	specialist	Fowler 2020b
Macrotera carinata	Andrenidae	unknown	NA
Macrotera echinocacti	Andrenidae	unknown	NA
Macrotera latior	Andrenidae	specialist	Fowler 2020a; Fowler 2020b
Macrotera lobata	Andrenidae	unknown	NA
Macrotera magniceps	Andrenidae	specialist	Fowler 2020a; Fowler 2020b
Macrotera mellea	Andrenidae	specialist	Fowler 2020a; Fowler 2020b
Macrotera mortuaria	Andrenidae	unknown	NA
Macrotera opacella	Andrenidae	unknown	NA
Macrotera opuntiae	Andrenidae	specialist	Fowler 2020a; Fowler 2020b
Macrotera portalis	Andrenidae	specialist	Fowler 2020a; Fowler 2020b
Macrotera texana	Andrenidae	specialist	Fowler 2020a; Fowler 2020b
Megandrena enceliae	Andrenidae	specialist	Fowler 2020b
Mesoxaea rufescens	Andrenidae	unknown	NA
Panurginus cressoniellus	Andrenidae	specialist	Fowler 2020b
Panurginus emarginatus	Andrenidae	unknown	NA
Panurginus gracilis	Andrenidae	unknown	NA
Panurginus nigrellus	Andrenidae	unknown	NA
Panurginus nigrihirtus	Andrenidae	specialist	Fowler 2020a; Fowler 2020b
Panurginus occidentalis	Andrenidae	generalist	NA
Perdita albipennis	Andrenidae	specialist	Fowler and Droege 2020; Fowler 2020a; Fowler 2020b
Perdita albonotata	Andrenidae	specialist	Fowler 2020b
Perdita amoena	Andrenidae	specialist	Portman & Tepedino 2017
Perdita ashmeadi	Andrenidae	specialist	Fowler 2020a; Fowler 2020b
Perdita bequaerti	Andrenidae	generalist	NA
Perdita bishoppi	Andrenidae	specialist	Fowler and Droege 2020; Fowler 2020a; Fowler 2020b
Perdita blatchleyi	Andrenidae	specialist	Fowler and Droege 2020
Perdita boltoniae	Andrenidae	specialist	Fowler and Droege 2020; Fowler 2020a
Perdita brevihirta	Andrenidae	specialist	Fowler 2020b
Perdita butleri	Andrenidae	specialist	Fowler 2020b
Perdita californica	Andrenidae	specialist	Fowler 2020b
Perdita calloleuca	Andrenidae	unknown	NA
Perdita calochorti	Andrenidae	specialist	Fowler 2020b
Perdita cephalotes	Andrenidae	specialist	Fowler 2020b
Perdita chamaesarachae	Andrenidae	specialist	Fowler 2020b
Perdita claypolei	Andrenidae	specialist	Fowler 2020b
Perdita cleomellae	Andrenidae	unknown	NA
Perdita coreopsidis	Andrenidae	specialist	Fowler 2020a; Fowler 2020b
Perdita crandalli	Andrenidae	specialist	Fowler 2020b
Perdita crassula	Andrenidae	specialist	Fowler 2020b
Perdita croceipes	Andrenidae	specialist	Fowler 2020b
Perdita crotonis	Andrenidae	specialist	Fowler 2020a; Fowler 2020b
Perdita dasylirii	Andrenidae	unknown	NA
Perdita depressa	Andrenidae	specialist	Fowler 2020b
Perdita difficilis	Andrenidae	specialist	Fowler 2020a; Fowler 2020b
Perdita diversa	Andrenidae	generalist	NA
Perdita dolanensis	Andrenidae	specialist	Fowler 2020a
Perdita dubia	Andrenidae	specialist	Fowler 2020b
Perdita duplonotata	Andrenidae	specialist	Portman & Tepedino 2017
Perdita electa	Andrenidae	generalist	NA
Perdita exclamans	Andrenidae	specialist	Fowler 2020a; Fowler 2020b
Perdita festiva	Andrenidae	specialist	Fowler 2020b
Perdita floridensis	Andrenidae	specialist	Fowler and Droege 2020
Perdita florissantella	Andrenidae	specialist	Fowler 2020b
Perdita gerhardi	Andrenidae	specialist	Fowler and Droege 2020; Fowler 2020a
Perdita glabrescens	Andrenidae	unknown	NA
Perdita graenicheri	Andrenidae	specialist	Fowler and Droege 2020
Perdita halictoides	Andrenidae	specialist	Fowler and Droege 2020; Fowler 2020a; Fowler 2020b
Perdita heterothecae	Andrenidae	specialist	Fowler 2020b
Perdita hippolyta	Andrenidae	specialist	Fowler 2020a; Fowler 2020b
Perdita holoxantha	Andrenidae	specialist	Fowler 2020b
Perdita hooki	Andrenidae	specialist	Fowler 2020a
Perdita hurdi	Andrenidae	specialist	Fowler 2020b
Perdita idonea	Andrenidae	specialist	Fowler 2020b
Perdita ignota	Andrenidae	specialist	Fowler and Droege 2020; Fowler 2020a; Fowler 2020b
Perdita imbellis	Andrenidae	specialist	Fowler 2020b
Perdita interrupta	Andrenidae	specialist	Fowler 2020b
Perdita jucunda	Andrenidae	specialist	Fowler 2020b
Perdita knowltoni	Andrenidae	specialist	Fowler 2020b
Perdita labergei	Andrenidae	specialist	Fowler 2020a; Fowler 2020b
Perdita layiae	Andrenidae	specialist	Fowler 2020b
Perdita lenis	Andrenidae	specialist	Fowler 2020a; Fowler 2020b
Perdita lepidosparti	Andrenidae	specialist	Fowler 2020b
Perdita lingualis	Andrenidae	specialist	Fowler 2020a; Fowler 2020b
Perdita luteola	Andrenidae	specialist	Fowler 2020a; Fowler 2020b
Perdita martini	Andrenidae	unknown	NA
Perdita meconis	Andrenidae	specialist	Fowler 2020b
Perdita mentzeliarum	Andrenidae	specialist	Fowler 2020a; Fowler 2020b
Perdita mesillensis	Andrenidae	specialist	Fowler 2020b
Perdita mimosae	Andrenidae	unknown	NA
Perdita minima	Andrenidae	specialist	Fowler 2020a; Fowler 2020b
Perdita missionis	Andrenidae	unknown	NA
Perdita moabensis	Andrenidae	specialist	Portman & Tepedino 2017
Perdita mormonica	Andrenidae	unknown	NA
Perdita morula	Andrenidae	specialist	Portman & Tepedino 2017
Perdita mucronata	Andrenidae	specialist	Fowler 2020b
Perdita munda	Andrenidae	specialist	Fowler 2020b
Perdita nasuta	Andrenidae	specialist	Fowler 2020a; Fowler 2020b
Perdita nuda	Andrenidae	specialist	Fowler 2020b
Perdita octomaculata	Andrenidae	specialist	Fowler and Droege 2020; Fowler 2020a; Fowler 2020b
Perdita pectidis	Andrenidae	specialist	Portman & Tepedino 2017
Perdita pedernalensis	Andrenidae	specialist	Fowler 2020a
Perdita perpallida	Andrenidae	generalist	NA
Perdita perpulchra	Andrenidae	specialist	Fowler 2020a; Fowler 2020b
Perdita phymatae	Andrenidae	specialist	Fowler 2020a; Fowler 2020b
Perdita pilonotata	Andrenidae	specialist	Fowler 2020a; Fowler 2020b
Perdita polygonellae	Andrenidae	specialist	Fowler and Droege 2020
Perdita polytropica	Andrenidae	unknown	NA
Perdita punctifera	Andrenidae	specialist	Fowler 2020b
Perdita punctosignata	Andrenidae	specialist	Fowler 2020a; Fowler 2020b
Perdita rhois	Andrenidae	specialist	Fowler 2020b
Perdita robustula	Andrenidae	specialist	Fowler 2020b
Perdita salicis	Andrenidae	specialist	Fowler 2020b
Perdita sexmaculata	Andrenidae	specialist	Portman & Tepedino 2017
Perdita similis	Andrenidae	specialist	Fowler 2020b
Perdita sonorensis	Andrenidae	specialist	Fowler 2020b
Perdita sphaeralceae	Andrenidae	specialist	Fowler 2020a; Fowler 2020b
Perdita stathamae	Andrenidae	specialist	Fowler 2020a; Fowler 2020b
Perdita stottleri	Andrenidae	specialist	Fowler 2020b
Perdita subfasciata	Andrenidae	specialist	Fowler 2020b
Perdita swenki	Andrenidae	specialist	Fowler and Droege 2020; Fowler 2020a; Fowler 2020b
Perdita tortifoliae	Andrenidae	specialist	Fowler 2020b
Perdita triangulifera	Andrenidae	specialist	Fowler 2020a; Fowler 2020b
Perdita trisignata	Andrenidae	specialist	Fowler 2020b
Perdita verbesinae	Andrenidae	specialist	Fowler 2020a; Fowler 2020b
Perdita vestita	Andrenidae	unknown	NA
Perdita wilmattae	Andrenidae	specialist	Fowler 2020b
Perdita xanthochroa	Andrenidae	specialist	Fowler 2020b
Perdita xerophila	Andrenidae	specialist	Fowler 2020b
Perdita yosemitensis	Andrenidae	specialist	Fowler 2020b
Perdita zebrata	Andrenidae	specialist	Fowler 2020a; Fowler 2020b
Protandrena abdominalis	Andrenidae	specialist	Fowler and Droege 2020; Fowler 2020a; Fowler 2020b
Protandrena bancrofti	Andrenidae	unknown	NA
Protandrena cockerelli	Andrenidae	unknown	NA
Protandrena mexicanorum	Andrenidae	specialist	Buchmann & Cane 1989; Portman et al. 2019
Protandrena sphaeralceae	Andrenidae	unknown	NA
Protandrena tidestromiae	Andrenidae	specialist	Fowler 2020b
Protandrena verbesinae	Andrenidae	specialist	Fowler 2020a; Fowler 2020b
Protoxaea gloriosa	Andrenidae	specialist	Cazier & Linsley 1974; Portman et al. 2019
Protandrena aethiops	Andrenidae	specialist	Fowler 2020a; Fowler 2020b
Protandrena albitarsis	Andrenidae	specialist	Fowler and Droege 2020; Fowler 2020a; Fowler 2020b
Protandrena andrenoides	Andrenidae	specialist	Fowler and Droege 2020; Fowler 2020a
Protandrena arizonicus	Andrenidae	unknown	NA
Protandrena cazieri	Andrenidae	unknown	NA
Protandrena compositarum	Andrenidae	specialist	Fowler and Droege 2020; Fowler 2020a
Protandrena fraterculus	Andrenidae	specialist	Fowler 2020a; Fowler 2020b
Protandrena labrosus	Andrenidae	specialist	Fowler and Droege 2020; Fowler 2020a
Protandrena passiflorae	Andrenidae	specialist	Fowler and Droege 2020; Fowler 2020a
Protandrena rugosus	Andrenidae	specialist	Fowler and Droege 2020; Fowler 2020a; Fowler 2020b
Protandrena solidaginis	Andrenidae	specialist	Fowler and Droege 2020; Fowler 2020a
Protandrena townsendi	Andrenidae	unknown	NA
Ancyloscelis apiformis	Apidae	generalist	NA
Ancyloscelis sejunctus	Apidae	specialist	Fowler 2020a; Fowler 2020b
Anthophora abrupta	Apidae	unknown	NA
Anthophora bomboides	Apidae	generalist	Sheffield et al. 2014
Anthophora californica	Apidae	unknown	NA
Anthophora capistrata	Apidae	unknown	NA
Anthophora centriformis	Apidae	unknown	NA
Anthophora curta	Apidae	specialist	Fowler 2020a; Fowler 2020b
Anthophora dammersi	Apidae	unknown	NA
Anthophora edwardsii	Apidae	unknown	NA
Anthophora hololeuca	Apidae	specialist	Fowler 2020b
Anthophora maculifrons	Apidae	specialist	Fowler 2020b
Anthophora marginata	Apidae	unknown	NA
Anthophora montana	Apidae	unknown	NA
Anthophora neglecta	Apidae	unknown	NA
Anthophora occidentalis	Apidae	generalist	Sheffield et al. 2014
Anthophora pacifica	Apidae	unknown	NA
Anthophora peritomae	Apidae	specialist	Sheffield et al. 2014
Anthophora pueblo	Apidae	unknown	NA
Anthophora rhodothorax	Apidae	unknown	NA
Anthophora terminalis	Apidae	specialist	Sheffield et al. 2014; Bogusch et al. 2020
Anthophora urbana	Apidae	unknown	NA
Anthophora ursina	Apidae	generalist	Sheffield et al. 2014
Anthophora walshii	Apidae	generalist	Sheffield et al. 2014
Anthophorula albata	Apidae	unknown	NA
Anthophorula asteris	Apidae	specialist	Fowler and Droege 2020; Fowler 2020a
Anthophorula chionura	Apidae	unknown	NA
Anthophorula chlorina	Apidae	unknown	NA
Anthophorula compactula	Apidae	unknown	NA
Anthophorula completa	Apidae	unknown	NA
Anthophorula consobrina	Apidae	unknown	NA
Anthophorula crenulata	Apidae	unknown	NA
Anthophorula euphorbiae	Apidae	specialist	Fowler 2020b
Anthophorula gutierreziae	Apidae	unknown	NA
Anthophorula micheneri	Apidae	specialist	Fowler and Droege 2020; Fowler 2020a
Anthophorula nitens	Apidae	unknown	NA
Anthophorula palmarum	Apidae	unknown	NA
Anthophorula parva	Apidae	unknown	NA
Anthophorula rufiventris	Apidae	unknown	NA
Anthophorula sidae	Apidae	unknown	NA
Anthophorula torticornis	Apidae	unknown	NA
Biastes cressoni	Apidae	parasitic	Michener 2007
Biastes mojavensis	Apidae	parasitic	Michener 2007
Bombus affinis	Apidae	generalist	Wood et al. 2021
Bombus appositus	Apidae	generalist	Sheffield et al. 2014
Bombus ashtoni	Apidae	unknown	NA
Bombus auricomus	Apidae	generalist	Sheffield et al. 2014; Wood et al. 2019; Wood et al. 2021
Bombus bifarius	Apidae	generalist	Sheffield et al. 2014
Bombus bimaculatus	Apidae	generalist	Sheffield et al. 2014; Wood et al. 2021
Bombus borealis	Apidae	generalist	Sheffield et al. 2014; Wood et al. 2021
Bombus californicus	Apidae	unknown	NA
Bombus caliginosus	Apidae	unknown	NA
Bombus centralis	Apidae	generalist	Sheffield et al. 2014
Bombus citrinus	Apidae	parasitic	Michener 2007
Bombus crotchii	Apidae	unknown	NA
Bombus fernaldae	Apidae	unknown	NA
Bombus fervidus	Apidae	generalist	Sheffield et al. 2014; Wood et al. 2021; Knee & Moeller 1967
Bombus flavifrons	Apidae	generalist	Sheffield et al. 2014
Bombus fraternus	Apidae	unknown	NA
Bombus frigidus	Apidae	generalist	Sheffield et al. 2014
Bombus griseocollis	Apidae	generalist	Sheffield et al. 2014; Wood et al. 2021; Knee & Moeller 1967
Bombus huntii	Apidae	generalist	Sheffield et al. 2014
Bombus impatiens	Apidae	generalist	Wood et al. 2019; Vaudo et al. 2016; Wood et al. 2021
Bombus insularis	Apidae	parasitic	Michener 2007
Bombus kirbiellus	Apidae	generalist	Gibbs et al. 2023
Bombus melanopygus	Apidae	generalist	Gibbs et al. 2023
Bombus mixtus	Apidae	generalist	Sheffield et al. 2014
Bombus morrisoni	Apidae	unknown	NA
Bombus nevadensis	Apidae	generalist	Sheffield et al. 2014; Knee & Moeller 1967
Bombus occidentalis	Apidae	generalist	Sheffield et al. 2014
Bombus pensylvanicus	Apidae	generalist	Sheffield et al. 2014; Wood et al. 2021; Knee & Moeller 1967
Bombus perplexus	Apidae	generalist	Sheffield et al. 2014; Wood et al. 2021
Bombus rufocinctus	Apidae	generalist	Sheffield et al. 2014; Wood et al. 2021
Bombus sandersoni	Apidae	generalist	Sheffield et al. 2014
Bombus sitkensis	Apidae	generalist	Sheffield et al. 2014
Bombus sonorus	Apidae	generalist	Shelly et al. 1991
Bombus sylvicola	Apidae	generalist	Sheffield et al. 2014
Bombus ternarius	Apidae	generalist	Sheffield et al. 2014; Wood et al. 2021
Bombus terricola	Apidae	generalist	Sheffield et al. 2014; Wood et al. 2021; Edens-Meier 2013; Heinrich 1972; Portman et al. 2019; Wood et al. 2021
Bombus vagans	Apidae	generalist	Sheffield et al. 2014; Wood et al. 2021; Edens-Meier 2013
Bombus vancouverensis	Apidae	generalist	Gibbs et al. 2023
Bombus vandykei	Apidae	unknown	NA
Bombus variabilis	Apidae	parasitic	Michener 2007
Bombus vosnesenskii	Apidae	generalist	Jha et al. 2013
Brachymelecta californica	Apidae	parasitic	Michener 2007
Brachymelecta interrupta	Apidae	parasitic	Michener 2007
Brachynomada margaretae	Apidae	parasitic	Michener 2007
Brachynomada melanantha	Apidae	parasitic	Michener 2007
Xenoglossa ipomoeae	Apidae	specialist	Fowler and Droege 2020; Fowler 2020a; Fowler 2020b
Centris decolorata	Apidae	specialist	Harter et al. 2002
Centris errans	Apidae	unknown	NA
Centris lanosa	Apidae	unknown	NA
Centris mexicana	Apidae	unknown	NA
Centris nitida	Apidae	generalist	Quiroz-Garcia et al. 2001
Centris rhodopus	Apidae	unknown	NA
Ceratina acantha	Apidae	unknown	NA
Ceratina arizonensis	Apidae	unknown	NA
Ceratina calcarata	Apidae	generalist	Sheffield et al. 2014
Ceratina cockerelli	Apidae	unknown	NA
Ceratina diodonta	Apidae	unknown	NA
Ceratina dupla	Apidae	generalist	Sheffield et al. 2014
Ceratina melanoptera	Apidae	unknown	NA
Ceratina micheneri	Apidae	unknown	NA
Ceratina neomexicana	Apidae	unknown	NA
Ceratina pacifica	Apidae	unknown	NA
Ceratina strenua	Apidae	generalist	Wood et al. 2018
Ceratina tejonensis	Apidae	unknown	NA
Ceratina timberlakei	Apidae	unknown	NA
Diadasia afflicta	Apidae	specialist	Fowler and Droege 2020; Fowler 2020a; Fowler 2020b
Diadasia afflictula	Apidae	specialist	Fowler 2020a; Fowler 2020b
Diadasia angusticeps	Apidae	specialist	Fowler 2020b
Diadasia australis	Apidae	specialist	Fowler 2020a; Fowler 2020b
Diadasia bituberculata	Apidae	specialist	Fowler 2020b
Diadasia consociata	Apidae	specialist	Fowler 2020b
Diadasia diminuta	Apidae	specialist	Fowler 2020a; Fowler 2020b
Diadasia enavata	Apidae	specialist	Fowler 2020a; Fowler 2020b
Diadasia lutzi	Apidae	specialist	Fowler 2020a; Fowler 2020b
Diadasia martialis	Apidae	specialist	Fowler 2020b
Diadasia megamorpha	Apidae	specialist	Fowler 2020a; Fowler 2020b
Diadasia nigrifrons	Apidae	specialist	Fowler 2020b
Diadasia nitidifrons	Apidae	specialist	Fowler 2020b
Diadasia ochracea	Apidae	specialist	Fowler 2020a; Fowler 2020b
Diadasia opuntiae	Apidae	specialist	Fowler 2020b
Diadasia piercei	Apidae	specialist	Fowler 2020a; Fowler 2020b
Diadasia rinconis	Apidae	generalist	NA
Diadasia sphaeralcearum	Apidae	specialist	Fowler 2020a; Fowler 2020b
Diadasia tropicalis	Apidae	unknown	NA
Diadasia vallicola	Apidae	specialist	Fowler 2020a; Fowler 2020b
Epeoloides pilosulus	Apidae	parasitic	Michener 2007
Epeolus ainsliei	Apidae	parasitic	Michener 2007
Epeolus americanus	Apidae	parasitic	Michener 2007
Epeolus asperatus	Apidae	parasitic	Michener 2007
Epeolus australis	Apidae	parasitic	Michener 2007
Epeolus autumnalis	Apidae	parasitic	Michener 2007
Epeolus axillaris	Apidae	parasitic	Michener 2007
Epeolus bifasciatus	Apidae	parasitic	Michener 2007
Epeolus brumleyi	Apidae	parasitic	Michener 2007
Epeolus carolinus	Apidae	parasitic	Michener 2007
Epeolus chamaesarachae	Apidae	parasitic	Michener 2007
Epeolus compactus	Apidae	parasitic	Michener 2007
Epeolus erigeronis	Apidae	parasitic	Michener 2007
Epeolus flavofasciatus	Apidae	parasitic	Michener 2007
Epeolus floridensis	Apidae	parasitic	Michener 2007
Epeolus glabratus	Apidae	parasitic	Michener 2007
Epeolus howardi	Apidae	parasitic	Michener 2007
Epeolus interruptus	Apidae	parasitic	Michener 2007
Epeolus lectoides	Apidae	parasitic	Michener 2007
Epeolus lectus	Apidae	parasitic	Michener 2007
Epeolus minimus	Apidae	parasitic	Michener 2007
Epeolus olympiellus	Apidae	parasitic	Michener 2007
Epeolus pusillus	Apidae	parasitic	Michener 2007
Epeolus scutellaris	Apidae	parasitic	Michener 2007
Epeolus splendidus	Apidae	parasitic	Michener 2007
Epeolus zonatus	Apidae	parasitic	Michener 2007
Ericrocis lata	Apidae	parasitic	Michener 2007
Ericrocis pintada	Apidae	parasitic	Michener 2007
Eucera acerba	Apidae	specialist	Fowler 2020b
Eucera actuosa	Apidae	unknown	NA
Eucera aragalli	Apidae	unknown	NA
Eucera belfragei	Apidae	unknown	NA
Eucera conformis	Apidae	unknown	NA
Eucera cordleyi	Apidae	unknown	NA
Eucera dubitata	Apidae	unknown	NA
Eucera edwardsii	Apidae	unknown	NA
Eucera frater	Apidae	generalist	Sheffield et al. 2014
Eucera fulvitarsis	Apidae	generalist	Sheffield et al. 2014
Eucera lunata	Apidae	unknown	NA
Eucera mohavensis	Apidae	unknown	NA
Eucera phaceliae	Apidae	unknown	NA
Eucera quadricincta	Apidae	unknown	NA
Eucera rosae	Apidae	unknown	NA
Eucera speciosa	Apidae	specialist	Sheffield et al. 2014
Eucera stretchii	Apidae	unknown	NA
Eucera territella	Apidae	unknown	NA
Eucera virgata	Apidae	unknown	NA
Exomalopsis analis	Apidae	unknown	NA
Exomalopsis mellipes	Apidae	unknown	NA
Florilegus condignus	Apidae	generalist	Fowler and Droege 2020; Fowler 2020a; Fowler 2020b
Gaesischia exul	Apidae	unknown	NA
Habropoda cineraria	Apidae	generalist	Sheffield et al. 2014
Habropoda depressa	Apidae	unknown	NA
Habropoda excellens	Apidae	unknown	NA
Habropoda laboriosa	Apidae	generalist	Fowler and Droege 2020; Fowler 2020a; Fowler 2020b
Habropoda miserabilis	Apidae	unknown	NA
Habropoda salviarum	Apidae	unknown	NA
Habropoda tristissima	Apidae	unknown	NA
Hexepeolus rhodogyne	Apidae	parasitic	Michener 2007
Holcopasites calliopsidis	Apidae	parasitic	Michener 2007
Holcopasites heliopsis	Apidae	parasitic	Michener 2007
Holcopasites illinoiensis	Apidae	parasitic	Michener 2007
Leiopodus singularis	Apidae	parasitic	Michener 2007
Martinapis luteicornis	Apidae	unknown	NA
Martinapis occidentalis	Apidae	unknown	NA
Melecta alexanderi	Apidae	parasitic	Michener 2007
Melecta bohartorum	Apidae	parasitic	Michener 2007
Melecta edwardsii	Apidae	parasitic	Michener 2007
Melecta pacifica	Apidae	parasitic	Michener 2007
Melecta separata	Apidae	parasitic	Michener 2007
Melecta thoracica	Apidae	parasitic	Michener 2007
Melissodes agilis	Apidae	generalist	NA
Melissodes apicatus	Apidae	specialist	Fowler and Droege 2020; Fowler 2020a
Melissodes bicoloratus	Apidae	specialist	Fowler 2020b
Melissodes bimaculatus	Apidae	generalist	Terrell & Batra 1984; Gibbs et al. 2017
Melissodes boltoniae	Apidae	specialist	Fowler and Droege 2020; Fowler 2020a
Melissodes coloradensis	Apidae	specialist	Fowler 2020a; Fowler 2020b
Melissodes communis	Apidae	generalist	Gibbs et al. 2017
Melissodes compositus	Apidae	specialist	Fowler 2020b
Melissodes comptoides	Apidae	unknown	NA
Melissodes confusus	Apidae	specialist	Fowler 2020a; Fowler 2020b
Melissodes coreopsis	Apidae	specialist	Fowler 2020a; Fowler 2020b
Melissodes dagosus	Apidae	unknown	NA
Melissodes denticulatus	Apidae	specialist	Fowler and Droege 2020; Fowler 2020a
Melissodes dentiventris	Apidae	specialist	Fowler and Droege 2020; Fowler 2020a
Melissodes desponsus	Apidae	specialist	Fowler and Droege 2020; Fowler 2020a; Fowler 2020b
Melissodes druriellus	Apidae	specialist	Fowler and Droege 2020; Fowler 2020a; Fowler 2020b
Melissodes fumosus	Apidae	specialist	Fowler and Droege 2020; Fowler 2020a
Melissodes gelidus	Apidae	specialist	Fowler 2020a; Fowler 2020b
Melissodes illatus	Apidae	specialist	Fowler and Droege 2020; Fowler 2020a; Fowler 2020b
Melissodes intortus	Apidae	specialist	Fowler 2020a
Melissodes lupinus	Apidae	specialist	Fowler 2020a; Fowler 2020b
Melissodes lutulentus	Apidae	specialist	Fowler 2020a; Fowler 2020b
Melissodes menuachus	Apidae	specialist	Fowler 2020a; Fowler 2020b
Melissodes microstictus	Apidae	specialist	Fowler 2020a; Fowler 2020b
Melissodes montanus	Apidae	specialist	Fowler 2020a; Fowler 2020b
Melissodes niveus	Apidae	specialist	Fowler and Droege 2020; Fowler 2020a
Melissodes pallidisignatus	Apidae	specialist	Fowler 2020a; Fowler 2020b
Melissodes paroselae	Apidae	unknown	NA
Melissodes perlusus	Apidae	specialist	Fowler 2020a; Fowler 2020b
Melissodes rivalis	Apidae	specialist	Fowler 2020a; Fowler 2020b
Melissodes robustior	Apidae	generalist	Cockerell 1915; Fowler & Droege 2020
Melissodes saponellus	Apidae	specialist	Fowler 2020a; Fowler 2020b
Melissodes snowii	Apidae	specialist	Fowler 2020a; Fowler 2020b
Melissodes sphaeralceae	Apidae	unknown	NA
Melissodes stearnsi	Apidae	unknown	NA
Melissodes subagilis	Apidae	specialist	Fowler 2020a; Fowler 2020b
Melissodes subillatus	Apidae	specialist	Fowler and Droege 2020; Fowler 2020a
Melissodes submenuacha	Apidae	specialist	Fowler 2020a; Fowler 2020b
Melissodes tepaneca	Apidae	generalist	Cusser et al. 2019; Ritchie et al. 2016
Melissodes tepidus	Apidae	unknown	NA
Melissodes tessellatus	Apidae	unknown	NA
Melissodes thelypodii	Apidae	unknown	NA
Melissodes trinodis	Apidae	specialist	Fowler and Droege 2020; Fowler 2020a; Fowler 2020b
Melissodes utahensis	Apidae	specialist	Fowler 2020a; Fowler 2020b
Melissodes vernoniae	Apidae	specialist	Fowler 2020a; Fowler 2020b
Melissodes wheeleri	Apidae	specialist	Fowler 2020a; Fowler 2020b
Melissoptila otomita	Apidae	unknown	NA
Melitoma grisella	Apidae	specialist	Fowler 2020a; Fowler 2020b
Melitoma marginella	Apidae	specialist	Fowler 2020a
Melitoma taurea	Apidae	specialist	Fowler and Droege 2020; Fowler 2020a
Neolarra batrae	Apidae	parasitic	Michener 2007
Neolarra californica	Apidae	parasitic	Michener 2007
Neolarra cockerelli	Apidae	parasitic	Michener 2007
Neolarra penicula	Apidae	parasitic	Michener 2007
Neolarra pruinosa	Apidae	parasitic	Michener 2007
Neolarra rozeni	Apidae	parasitic	Michener 2007
Neolarra verbesinae	Apidae	parasitic	Michener 2007
Neolarra vigilans	Apidae	parasitic	Michener 2007
Nomada affabilis	Apidae	parasitic	Michener 2007
Nomada aquilarum	Apidae	parasitic	Michener 2007
Nomada articulata	Apidae	parasitic	Michener 2007
Nomada banksi	Apidae	parasitic	Michener 2007
Nomada cressonii	Apidae	parasitic	Michener 2007
Nomada crotchii	Apidae	parasitic	Michener 2007
Nomada cuneata	Apidae	parasitic	Michener 2007
Nomada dentariae	Apidae	parasitic	Michener 2007
Nomada denticulata	Apidae	parasitic	Michener 2007
Nomada dreisbachi	Apidae	parasitic	Michener 2007
Nomada erigeronis	Apidae	parasitic	Michener 2007
Nomada fervida	Apidae	parasitic	Michener 2007
Nomada fragilis	Apidae	parasitic	Michener 2007
Nomada graenicheri	Apidae	parasitic	Michener 2007
Nomada hydrophylli	Apidae	parasitic	Michener 2007
Nomada imbricata	Apidae	parasitic	Michener 2007
Nomada integerrima	Apidae	parasitic	Michener 2007
Nomada lepida	Apidae	parasitic	Michener 2007
Nomada luteola	Apidae	parasitic	Michener 2007
Nomada luteoloides	Apidae	parasitic	Michener 2007
Nomada maculata	Apidae	parasitic	Michener 2007
Nomada mutans	Apidae	parasitic	Michener 2007
Nomada obliterata	Apidae	parasitic	Michener 2007
Nomada parva	Apidae	parasitic	Michener 2007
Nomada perplexa	Apidae	parasitic	Michener 2007
Nomada placida	Apidae	parasitic	Michener 2007
Nomada pygmaea	Apidae	parasitic	Michener 2007
Nomada rhodoxantha	Apidae	parasitic	Michener 2007
Nomada salicis	Apidae	parasitic	Michener 2007
Nomada sayi	Apidae	parasitic	Michener 2007
Nomada sphaerogaster	Apidae	parasitic	Michener 2007
Nomada suavis	Apidae	parasitic	Michener 2007
Nomada sulphurata	Apidae	parasitic	Michener 2007
Nomada superba	Apidae	parasitic	Michener 2007
Nomada texana	Apidae	parasitic	Michener 2007
Nomada vicina	Apidae	parasitic	Michener 2007
Nomada vincta	Apidae	parasitic	Michener 2007
Oreopasites barbarae	Apidae	parasitic	Michener 2007
Oreopasites favreauae	Apidae	parasitic	Michener 2007
Oreopasites linsleyi	Apidae	parasitic	Michener 2007
Oreopasites powelli	Apidae	parasitic	Michener 2007
Oreopasites vanduzeei	Apidae	parasitic	Michener 2007
Paranomada nitida	Apidae	parasitic	Michener 2007
Paranomada velutina	Apidae	parasitic	Michener 2007
Xenoglossa pruinosa	Apidae	specialist	Fowler and Droege 2020; Fowler 2020a; Fowler 2020b
Xenoglossa timberlakei	Apidae	specialist	Fowler 2020a; Fowler 2020b
Xenoglossa utahensis	Apidae	specialist	Fowler 2020a; Fowler 2020b
Plebeia emerina	Apidae	generalist	Schlindwein & Wittman 1997; Harter et al. 2002
Ptilothrix bombiformis	Apidae	specialist	Fowler and Droege 2020; Fowler 2020a
Simanthedon linsleyi	Apidae	unknown	NA
Svastra aegis	Apidae	specialist	Fowler and Droege 2020; Fowler 2020a
Svastra atripes	Apidae	specialist	Linsley 1958
Svastra compta	Apidae	specialist	Fowler and Droege 2020; Fowler 2020a; Fowler 2020b
Svastra cressonii	Apidae	unknown	NA
Svastra duplocincta	Apidae	specialist	Fowler 2020a; Fowler 2020b
Svastra helianthelli	Apidae	specialist	Fowler 2020a; Fowler 2020b
Svastra machaerantherae	Apidae	specialist	Fowler 2020a; Fowler 2020b
Svastra obliqua	Apidae	specialist	Fowler and Droege 2020; Fowler 2020a; Fowler 2020b
Svastra petulca	Apidae	specialist	Fowler and Droege 2020; Fowler 2020a; Fowler 2020b
Svastra sabinensis	Apidae	specialist	Fowler 2020a; Fowler 2020b
Svastra sila	Apidae	specialist	Fowler 2020a; Fowler 2020b
Xenoglossa exquisita	Apidae	specialist	Fowler 2020a; Fowler 2020b
Xenoglossa albata	Apidae	unknown	NA
Xenoglossa davidsoni	Apidae	unknown	NA
Xenoglossa eriocarpi	Apidae	unknown	NA
Xenoglossa imitatrix	Apidae	unknown	NA
Xenoglossa perconcinna	Apidae	unknown	NA
Xenoglossa pomonae	Apidae	unknown	NA
Xenoglossa sphaeralceae	Apidae	unknown	NA
Xenoglossa spissa	Apidae	unknown	NA
Xenoglossa vandykei	Apidae	unknown	NA
Townsendiella pulchra	Apidae	parasitic	Michener 2007
Triepeolus ancoratus	Apidae	parasitic	Michener 2007
Triepeolus antiochensis	Apidae	parasitic	Michener 2007
Triepeolus balteatus	Apidae	parasitic	Michener 2007
Triepeolus bilineatus	Apidae	parasitic	Michener 2007
Triepeolus bimorulus	Apidae	parasitic	Michener 2007
Triepeolus californicus	Apidae	parasitic	Michener 2007
Triepeolus circumculus	Apidae	parasitic	Michener 2007
Triepeolus concavus	Apidae	parasitic	Michener 2007
Triepeolus cressonii	Apidae	parasitic	Michener 2007
Triepeolus denverensis	Apidae	parasitic	Michener 2007
Triepeolus diffusus	Apidae	parasitic	Michener 2007
Triepeolus dilutus	Apidae	parasitic	Michener 2007
Triepeolus distinctus	Apidae	parasitic	Michener 2007
Triepeolus diversipes	Apidae	parasitic	Michener 2007
Triepeolus donatus	Apidae	parasitic	Michener 2007
Triepeolus eldoradensis	Apidae	parasitic	Michener 2007
Triepeolus engeli	Apidae	parasitic	Michener 2007
Triepeolus fraserae	Apidae	parasitic	Michener 2007
Triepeolus grandis	Apidae	parasitic	Michener 2007
Triepeolus helianthi	Apidae	parasitic	Michener 2007
Triepeolus intrepidus	Apidae	parasitic	Michener 2007
Triepeolus joliae	Apidae	parasitic	Michener 2007
Triepeolus laticaudus	Apidae	parasitic	Michener 2007
Triepeolus laticeps	Apidae	parasitic	Michener 2007
Triepeolus loomisorum	Apidae	parasitic	Michener 2007
Triepeolus lunatus	Apidae	parasitic	Michener 2007
Triepeolus margaretae	Apidae	parasitic	Michener 2007
Triepeolus martini	Apidae	parasitic	Michener 2007
Triepeolus melanarius	Apidae	parasitic	Michener 2007
Triepeolus mexicanus	Apidae	parasitic	Michener 2007
Triepeolus michiganensis	Apidae	parasitic	Michener 2007
Triepeolus micropygius	Apidae	parasitic	Michener 2007
Triepeolus nevadensis	Apidae	parasitic	Michener 2007
Triepeolus norae	Apidae	parasitic	Michener 2007
Triepeolus obliteratus	Apidae	parasitic	Michener 2007
Triepeolus paenepectoralis	Apidae	parasitic	Michener 2007
Triepeolus pectoralis	Apidae	parasitic	Michener 2007
Triepeolus penicilliferus	Apidae	parasitic	Michener 2007
Triepeolus quadrifasciatus	Apidae	parasitic	Michener 2007
Triepeolus remigatus	Apidae	parasitic	Michener 2007
Triepeolus rhododontus	Apidae	parasitic	Michener 2007
Triepeolus rufithorax	Apidae	parasitic	Michener 2007
Triepeolus rufoclypeus	Apidae	parasitic	Michener 2007
Triepeolus scelestus	Apidae	parasitic	Michener 2007
Triepeolus simplex	Apidae	parasitic	Michener 2007
Triepeolus subalpinus	Apidae	parasitic	Michener 2007
Triepeolus subnitens	Apidae	parasitic	Michener 2007
Triepeolus tanneri	Apidae	parasitic	Michener 2007
Triepeolus texanus	Apidae	parasitic	Michener 2007
Triepeolus timberlakei	Apidae	parasitic	Michener 2007
Triepeolus townsendi	Apidae	parasitic	Michener 2007
Triepeolus utahensis	Apidae	parasitic	Michener 2007
Triepeolus verbesinae	Apidae	parasitic	Michener 2007
Triepeolus vernus	Apidae	parasitic	Michener 2007
Triepeolus warriti	Apidae	parasitic	Michener 2007
Triopasites penniger	Apidae	parasitic	Michener 2007
Xenoglossa angustior	Apidae	specialist	Fowler 2020b
Xenoglossa patricia	Apidae	specialist	Fowler 2020a; Fowler 2020b
Xenoglossa strenua	Apidae	specialist	Fowler and Droege 2020; Fowler 2020a; Fowler 2020b
Xylocopa californica	Apidae	unknown	NA
Xylocopa mexicanorum	Apidae	unknown	NA
Xylocopa micans	Apidae	unknown	NA
Xylocopa micheneri	Apidae	unknown	NA
Xylocopa sonorina	Apidae	unknown	NA
Xylocopa strandi	Apidae	unknown	NA
Xylocopa tabaniformis	Apidae	unknown	NA
Xylocopa virginica	Apidae	generalist	Wood et al. 2018
Zacosmia maculata	Apidae	parasitic	Michener 2007
Caupolicana electa	Colletidae	unknown	NA
Caupolicana floridana	Colletidae	unknown	NA
Colletes aberrans	Colletidae	specialist	Fowler 2020a; Fowler 2020b
Colletes aestivalis	Colletidae	specialist	Fowler and Droege 2020; Fowler 2020a
Colletes albescens	Colletidae	specialist	Fowler 2020a; Fowler 2020b
Colletes algarobiae	Colletidae	specialist	Fowler 2020a; Fowler 2020b
Colletes americanus	Colletidae	specialist	Fowler and Droege 2020; Fowler 2020a
Colletes angelicus	Colletidae	unknown	NA
Colletes aridus	Colletidae	unknown	NA
Colletes brevicornis	Colletidae	specialist	Fowler and Droege 2020; Fowler 2020a; Fowler 2020b
Colletes brimleyi	Colletidae	specialist	Fowler and Droege 2020
Colletes ciliatus	Colletidae	specialist	Fowler and Droege 2020; Fowler 2020a; Fowler 2020b
Colletes compactus	Colletidae	specialist	Fowler and Droege 2020; Fowler 2020a; Fowler 2020b
Colletes consors	Colletidae	specialist	Sheffield et al. 2014
Colletes covilleae	Colletidae	specialist	Fowler 2020b
Colletes daleae	Colletidae	unknown	NA
Colletes deserticola	Colletidae	unknown	NA
Colletes eulophi	Colletidae	unknown	NA
Colletes fulgidus	Colletidae	specialist	Fowler 2020a; Fowler 2020b
Colletes gypsicolens	Colletidae	specialist	Fowler 2020a; Fowler 2020b
Colletes hyalinus	Colletidae	generalist	Sheffield et al. 2014
Colletes inaequalis	Colletidae	generalist	Sheffield et al. 2014
Colletes inuncantipedis	Colletidae	specialist	Fowler 2020a
Colletes kansensis	Colletidae	unknown	NA
Colletes kincaidii	Colletidae	generalist	Sheffield et al. 2014
Colletes larreae	Colletidae	specialist	Fowler 2020b
Colletes laticinctus	Colletidae	specialist	Fowler 2020a; Fowler 2020b
Colletes latitarsis	Colletidae	specialist	Fowler and Droege 2020; Fowler 2020a; Fowler 2020b
Colletes lutzi	Colletidae	unknown	NA
Colletes mandibularis	Colletidae	unknown	NA
Colletes nudus	Colletidae	unknown	NA
Colletes paniscus	Colletidae	specialist	Fowler 2020b
Colletes perileucus	Colletidae	unknown	NA
Colletes productus	Colletidae	specialist	Fowler and Droege 2020; Fowler 2020a; Fowler 2020b
Colletes robertsonii	Colletidae	specialist	Fowler 2020a; Fowler 2020b
Colletes scopiventer	Colletidae	specialist	Fowler 2020a; Fowler 2020b
Colletes simulans	Colletidae	specialist	Fowler and Droege 2020; Fowler 2020a; Fowler 2020b
Colletes solidaginis	Colletidae	specialist	Fowler and Droege 2020; Fowler 2020a
Colletes speculiferus	Colletidae	specialist	Fowler and Droege 2020; Fowler 2020a
Colletes stepheni	Colletidae	generalist	NA
Colletes susannae	Colletidae	specialist	Fowler 2020a; Fowler 2020b
Colletes thoracicus	Colletidae	generalist	Wood et al. 2018
Colletes validus	Colletidae	specialist	Fowler and Droege 2020; Fowler 2020a
Colletes wickhami	Colletidae	unknown	NA
Colletes willistoni	Colletidae	specialist	Fowler and Droege 2020; Fowler 2020a; Fowler 2020b
Colletes wilmattae	Colletidae	specialist	Fowler 2020a; Fowler 2020b
Eulonchopria punctatissima	Colletidae	specialist	Fowler 2020b
Hylaeus affinis	Colletidae	generalist	Sheffield et al. 2014
Hylaeus annulatus	Colletidae	specialist	Sheffield et al. 2014; Bogusch et al. 2020; Scott 1996
Hylaeus basalis	Colletidae	specialist	Sheffield et al. 2014; Scott 1996
Hylaeus coloradensis	Colletidae	unknown	NA
Hylaeus episcopalis	Colletidae	generalist	Sheffield et al. 2014
Hylaeus floridanus	Colletidae	unknown	NA
Hylaeus graenicheri	Colletidae	unknown	NA
Hylaeus granulatus	Colletidae	unknown	NA
Hylaeus illinoisensis	Colletidae	generalist	Wood et al. 2018
Hylaeus insolitus	Colletidae	unknown	NA
Hylaeus lunicraterius	Colletidae	unknown	NA
Hylaeus megalotis	Colletidae	unknown	NA
Hylaeus mesillae	Colletidae	generalist	Sheffield et al. 2014
Hylaeus modestus	Colletidae	generalist	Sheffield et al. 2014
Hylaeus nelumbonis	Colletidae	generalist	Sheffield et al. 2014; Hurd 1979; Gibbs et al. 2017
Hylaeus personatellus	Colletidae	unknown	NA
Hylaeus pictipes	Colletidae	generalist	Bogusch et al. 2020
Hylaeus polifolii	Colletidae	unknown	NA
Hylaeus rudbeckiae	Colletidae	unknown	NA
Hylaeus saniculae	Colletidae	unknown	NA
Hylaeus schwarzii	Colletidae	unknown	NA
Hylaeus timberlakei	Colletidae	unknown	NA
Hylaeus verticalis	Colletidae	specialist	Sheffield et al. 2014; Scott 1996
Ptiloglossa arizonensis	Colletidae	generalist	Linsley & Cazier 1970
Ptiloglossa jonesi	Colletidae	generalist	Linsley & Cazier 1970
Ptiloglossa mexicana	Colletidae	unknown	NA
Zikanapis elegans	Colletidae	unknown	NA
Agapostemon angelicus	Halictidae	generalist	Sheffield et al. 2014
Agapostemon coloradinus	Halictidae	unknown	NA
Agapostemon femoratus	Halictidae	generalist	Sheffield et al. 2014
Agapostemon melliventris	Halictidae	generalist	Sheffield et al. 2014; Linsley 1960
Agapostemon nasutus	Halictidae	unknown	NA
Agapostemon sericeus	Halictidae	generalist	Sheffield et al. 2014; Wood et al. 2018
Agapostemon splendens	Halictidae	generalist	Sheffield et al. 2014; Wood et al. 2018
Agapostemon texanus	Halictidae	generalist	Sheffield et al. 2014
Agapostemon virescens	Halictidae	generalist	Sheffield et al. 2014; Wood et al. 2018
Augochlora aurifera	Halictidae	unknown	NA
Augochlora nigrocyanea	Halictidae	unknown	NA
Augochlora pura	Halictidae	generalist	Wood et al. 2018
Augochlorella aurata	Halictidae	generalist	Sheffield et al. 2014; Wood et al. 2018
Augochlorella karankawa	Halictidae	unknown	NA
Augochlorella persimilis	Halictidae	unknown	NA
Augochlorella pomoniella	Halictidae	unknown	NA
Augochloropsis metallica	Halictidae	specialist	Cane et al. 1985; Wood et al. 2018
Augochloropsis sumptuosa	Halictidae	unknown	NA
Conanthalictus bakeri	Halictidae	specialist	Fowler 2020a; Fowler 2020b
Conanthalictus caerulescens	Halictidae	specialist	Fowler 2020b
Conanthalictus conanthi	Halictidae	specialist	Fowler 2020b
Conanthalictus nigricans	Halictidae	specialist	Fowler 2020b
Dieunomia apacha	Halictidae	unknown	NA
Dieunomia bolliana	Halictidae	specialist	Fowler 2020a
Dieunomia heteropoda	Halictidae	specialist	Fowler and Droege 2020; Fowler 2020a; Fowler 2020b
Dieunomia micheneri	Halictidae	unknown	NA
Dieunomia nevadensis	Halictidae	specialist	Fowler and Droege 2020; Fowler 2020a; Fowler 2020b
Dieunomia triangulifera	Halictidae	specialist	Fowler 2020a; Fowler 2020b
Dufourea calochorti	Halictidae	specialist	Fowler 2020b
Dufourea contarovici	Halictidae	unknown	NA
Dufourea davidsoni	Halictidae	specialist	Fowler 2020b
Dufourea dentipes	Halictidae	specialist	Fowler 2020b
Dufourea desertorum	Halictidae	unknown	NA
Dufourea dilatipes	Halictidae	unknown	NA
Dufourea echinocacti	Halictidae	specialist	Fowler 2020b
Dufourea malacothricis	Halictidae	specialist	Fowler 2020b
Dufourea marginata	Halictidae	specialist	Fowler 2020a; Fowler 2020b
Dufourea maura	Halictidae	specialist	Fowler 2020b
Dufourea monardae	Halictidae	specialist	Fowler and Droege 2020; Fowler 2020a; Fowler 2020b
Dufourea mulleri	Halictidae	specialist	Fowler 2020b
Dufourea nemophilae	Halictidae	specialist	Fowler 2020b
Dufourea novaeangliae	Halictidae	specialist	Fowler and Droege 2020; Fowler 2020a
Dufourea pulchricornis	Halictidae	specialist	Fowler 2020a; Fowler 2020b
Dufourea rhamni	Halictidae	unknown	NA
Dufourea sandhouseae	Halictidae	unknown	NA
Dufourea spilura	Halictidae	specialist	Fowler 2020b
Dufourea trochantera	Halictidae	specialist	Fowler 2020b
Dufourea vernalis	Halictidae	unknown	NA
Dufourea virgata	Halictidae	specialist	Fowler 2020b
Halictus confusus	Halictidae	generalist	Sheffield et al. 2014; Bogusch et al. 2020; Pesenko et al. 2000; Westrich 2018
Halictus farinosus	Halictidae	unknown	NA
Halictus ligatus	Halictidae	unknown	NA
Halictus parallelus	Halictidae	generalist	Sheffield et al. 2014
Halictus poeyi	Halictidae	unknown	NA
Halictus rubicundus	Halictidae	generalist	Westrich 2018; Sheffield et al. 2014; Bogusch et al. 2020; Pesenko et al. 2000
Halictus tripartitus	Halictidae	unknown	NA
Lasioglossum abanci	Halictidae	unknown	NA
Lasioglossum aberrans	Halictidae	specialist	Fowler 2020a; Fowler 2020b
Lasioglossum acarophilum	Halictidae	unknown	NA
Lasioglossum acuminatum	Halictidae	generalist	Sheffield et al. 2014
Lasioglossum albohirtum	Halictidae	generalist	Sheffield et al. 2014
Lasioglossum aliud	Halictidae	unknown	NA
Lasioglossum amicum	Halictidae	unknown	NA
Lasioglossum angustius	Halictidae	unknown	NA
Lasioglossum apocyni	Halictidae	unknown	NA
Lasioglossum argemonis	Halictidae	unknown	NA
Lasioglossum athabascense	Halictidae	generalist	Sheffield et al. 2014
Lasioglossum avalonense	Halictidae	unknown	NA
Lasioglossum boreale	Halictidae	unknown	NA
Lasioglossum bruneri	Halictidae	generalist	Wood et al. 2018
Lasioglossum brunneiventre	Halictidae	unknown	NA
Lasioglossum californiae	Halictidae	unknown	NA
Lasioglossum cattellae	Halictidae	generalist	Wood et al. 2018
Lasioglossum channelense	Halictidae	unknown	NA
Lasioglossum cinctipes	Halictidae	generalist	Sheffield et al. 2014
Lasioglossum clematisellum	Halictidae	unknown	NA
Lasioglossum coactum	Halictidae	unknown	NA
Lasioglossum coeruleum	Halictidae	generalist	Wood et al. 2018
Lasioglossum coreopsis	Halictidae	unknown	NA
Lasioglossum coriaceum	Halictidae	generalist	Sheffield et al. 2014
Lasioglossum cressonii	Halictidae	generalist	Sheffield et al. 2014
Lasioglossum diatretum	Halictidae	unknown	NA
Lasioglossum diversopunctatum	Halictidae	unknown	NA
Lasioglossum ellisiae	Halictidae	unknown	NA
Lasioglossum fattigi	Halictidae	unknown	NA
Lasioglossum forbesii	Halictidae	unknown	NA
Lasioglossum foxii	Halictidae	generalist	Sheffield et al. 2014
Lasioglossum fuscipenne	Halictidae	generalist	Wood et al. 2018
Lasioglossum gotham	Halictidae	generalist	Wood et al. 2018
Lasioglossum hitchensi	Halictidae	generalist	Wood et al. 2018
Lasioglossum hudsoniellum	Halictidae	generalist	Sheffield et al. 2014
Lasioglossum imitatum	Halictidae	generalist	Sheffield et al. 2014
Lasioglossum impavidum	Halictidae	unknown	NA
Lasioglossum incompletum	Halictidae	generalist	Sheffield et al. 2014
Lasioglossum jubatum	Halictidae	unknown	NA
Lasioglossum lepidii	Halictidae	unknown	NA
Lasioglossum longifrons	Halictidae	unknown	NA
Lasioglossum lustrans	Halictidae	specialist	Fowler and Droege 2020; Fowler 2020a; Fowler 2020b
Lasioglossum macoupinense	Halictidae	generalist	Sheffield et al. 2014
Lasioglossum megastictus	Halictidae	unknown	NA
Lasioglossum mesillense	Halictidae	unknown	NA
Lasioglossum microlepoides	Halictidae	unknown	NA
Lasioglossum miniatulum	Halictidae	unknown	NA
Lasioglossum nelumbonis	Halictidae	specialist	Gibbs et al. 2013; Lippok et al. 2000; Gibbs et al. 2017
Lasioglossum nevadense	Halictidae	unknown	NA
Lasioglossum nigrescens	Halictidae	unknown	NA
Lasioglossum nigroviride	Halictidae	generalist	Sheffield et al. 2014
Lasioglossum noctivaga	Halictidae	specialist	Fowler 2020a; Fowler 2020b
Lasioglossum oblongum	Halictidae	generalist	Wood et al. 2018
Lasioglossum oceanicum	Halictidae	specialist	Wood et al. 2018; Linsley 1958
Lasioglossum oenotherae	Halictidae	specialist	Fowler and Droege 2020; Fowler 2020a
Lasioglossum orthocarpi	Halictidae	unknown	NA
Lasioglossum ovaliceps	Halictidae	unknown	NA
Lasioglossum pallidellum	Halictidae	generalist	Sheffield et al. 2014
Lasioglossum paraforbesii	Halictidae	generalist	Sheffield et al. 2014
Lasioglossum pavonotum	Halictidae	unknown	NA
Lasioglossum pectinatum	Halictidae	generalist	NA
Lasioglossum pectorale	Halictidae	generalist	Sheffield et al. 2014
Lasioglossum perdifficile	Halictidae	unknown	NA
Lasioglossum perichlarus	Halictidae	unknown	NA
Lasioglossum perparvum	Halictidae	unknown	NA
Lasioglossum petrellum	Halictidae	unknown	NA
Lasioglossum pilosum	Halictidae	generalist	Wood et al. 2018
Lasioglossum pulveris	Halictidae	unknown	NA
Lasioglossum quebecense	Halictidae	specialist	Sheffield et al. 2014; Boulanger et al. 1967; Gibbs et al. 2017
Lasioglossum reticulatum	Halictidae	unknown	NA
Lasioglossum rohweri	Halictidae	unknown	NA
Lasioglossum sagax	Halictidae	unknown	NA
Lasioglossum semibrunneum	Halictidae	unknown	NA
Lasioglossum semicaeruleum	Halictidae	generalist	Sheffield et al. 2014
Lasioglossum sisymbrii	Halictidae	generalist	Sheffield et al. 2014
Lasioglossum subversans	Halictidae	generalist	Sheffield et al. 2014
Lasioglossum synthyridis	Halictidae	generalist	Sheffield et al. 2014
Lasioglossum tamiamense	Halictidae	unknown	NA
Lasioglossum tarponense	Halictidae	unknown	NA
Lasioglossum tegulare	Halictidae	generalist	Wood et al. 2018
Lasioglossum tegulariforme	Halictidae	unknown	NA
Lasioglossum titusi	Halictidae	unknown	NA
Lasioglossum trigeminum	Halictidae	unknown	NA
Lasioglossum versans	Halictidae	generalist	Sheffield et al. 2014
Lasioglossum versatum	Halictidae	generalist	Wood et al. 2018
Lasioglossum vierecki	Halictidae	generalist	Sheffield et al. 2014
Lasioglossum zephyrus	Halictidae	generalist	Sheffield et al. 2014
Dufourea altadenae	Halictidae	unknown	NA
Dufourea chaenactidis	Halictidae	unknown	NA
Dufourea ruficaudus	Halictidae	specialist	Fowler 2020b
Nomia melanderi	Halictidae	unknown	NA
Nomia nortoni	Halictidae	unknown	NA
Nomia tetrazonata	Halictidae	unknown	NA
Protodufourea eickworti	Halictidae	specialist	Fowler 2020b
Pseudaugochlora graminea	Halictidae	unknown	NA
Sphecodes antennariae	Halictidae	parasitic	Michener 2007
Sphecodes atlantis	Halictidae	parasitic	Michener 2007
Sphecodes autumnalis	Halictidae	parasitic	Michener 2007
Sphecodes banksii	Halictidae	parasitic	Michener 2007
Sphecodes brachycephalus	Halictidae	parasitic	Michener 2007
Sphecodes clematidis	Halictidae	parasitic	Michener 2007
Sphecodes confertus	Halictidae	parasitic	Michener 2007
Sphecodes cressonii	Halictidae	parasitic	Michener 2007
Sphecodes davisii	Halictidae	parasitic	Michener 2007
Sphecodes eustictus	Halictidae	parasitic	Michener 2007
Sphecodes galerus	Halictidae	parasitic	Michener 2007
Sphecodes heraclei	Halictidae	parasitic	Michener 2007
Sphecodes illinoensis	Halictidae	parasitic	Michener 2007
Sphecodes kincaidii	Halictidae	parasitic	Michener 2007
Sphecodes mandibularis	Halictidae	parasitic	Michener 2007
Sphecodes manni	Halictidae	parasitic	Michener 2007
Sphecodes minor	Halictidae	parasitic	Michener 2007
Sphecodes pimpinellae	Halictidae	parasitic	Michener 2007
Sphecodes prosphorus	Halictidae	parasitic	Michener 2007
Sphecodes pycnanthemi	Halictidae	parasitic	Michener 2007
Sphecodes ranunculi	Halictidae	parasitic	Michener 2007
Sphecodes smilacinae	Halictidae	parasitic	Michener 2007
Sphecodosoma beameri	Halictidae	specialist	Fowler 2020a; Fowler 2020b
Sphecodosoma dicksoni	Halictidae	specialist	Fowler 2020a; Fowler 2020b
Sphecodosoma pratti	Halictidae	unknown	NA
Xeralictus bicuspidariae	Halictidae	specialist	Fowler 2020b
Xeralictus timberlakei	Halictidae	specialist	Fowler 2020b
Anthidiellum notatum	Megachilidae	generalist	Wood et al. 2018
Anthidiellum perplexum	Megachilidae	unknown	NA
Anthidium atripes	Megachilidae	specialist	Fowler 2020a; Fowler 2020b
Anthidium cochimi	Megachilidae	unknown	NA
Anthidium cockerelli	Megachilidae	unknown	NA
Anthidium dammersi	Megachilidae	specialist	Fowler 2020b
Anthidium duomarginatum	Megachilidae	unknown	NA
Anthidium edwardsii	Megachilidae	unknown	NA
Anthidium formosum	Megachilidae	unknown	NA
Anthidium illustre	Megachilidae	unknown	NA
Anthidium jocosum	Megachilidae	unknown	NA
Anthidium labergei	Megachilidae	unknown	NA
Anthidium maculifrons	Megachilidae	unknown	NA
Anthidium maculosum	Megachilidae	unknown	NA
Anthidium michenerorum	Megachilidae	unknown	NA
Anthidium pallidiclypeum	Megachilidae	specialist	Fowler 2020b
Anthidium palliventre	Megachilidae	unknown	NA
Anthidium palmarum	Megachilidae	specialist	Fowler 2020a; Fowler 2020b
Anthidium placitum	Megachilidae	specialist	Fowler 2020b
Anthidium psoraleae	Megachilidae	specialist	Linsley 1958
Anthidium rodecki	Megachilidae	unknown	NA
Anthidium sonorense	Megachilidae	unknown	NA
Anthidium tenuiflorae	Megachilidae	generalist	NA
Ashmeadiella aridula	Megachilidae	unknown	NA
Ashmeadiella australis	Megachilidae	generalist	NA
Ashmeadiella bigeloviae	Megachilidae	unknown	NA
Ashmeadiella breviceps	Megachilidae	unknown	NA
Ashmeadiella bucconis	Megachilidae	specialist	Fowler and Droege 2020; Fowler 2020a; Fowler 2020b
Ashmeadiella cactorum	Megachilidae	generalist	Sheffield et al. 2014
Ashmeadiella californica	Megachilidae	unknown	NA
Ashmeadiella cazieri	Megachilidae	specialist	Fowler 2020b
Ashmeadiella clypeodentata	Megachilidae	unknown	NA
Ashmeadiella cubiceps	Megachilidae	specialist	Fowler 2020a; Fowler 2020b
Ashmeadiella difugita	Megachilidae	unknown	NA
Ashmeadiella erema	Megachilidae	specialist	Fowler 2020a; Fowler 2020b
Ashmeadiella eurynorhyncha	Megachilidae	unknown	NA
Ashmeadiella femorata	Megachilidae	unknown	NA
Ashmeadiella foveata	Megachilidae	unknown	NA
Ashmeadiella gillettei	Megachilidae	unknown	NA
Ashmeadiella holtii	Megachilidae	unknown	NA
Ashmeadiella hurdiana	Megachilidae	unknown	NA
Ashmeadiella inyoensis	Megachilidae	specialist	Fowler 2020b
Ashmeadiella leucozona	Megachilidae	unknown	NA
Ashmeadiella lutzi	Megachilidae	unknown	NA
Ashmeadiella meliloti	Megachilidae	unknown	NA
Ashmeadiella micheneri	Megachilidae	specialist	Fowler 2020b
Ashmeadiella occipitalis	Megachilidae	unknown	NA
Ashmeadiella opuntiae	Megachilidae	specialist	Fowler 2020a; Fowler 2020b
Ashmeadiella pronitens	Megachilidae	unknown	NA
Ashmeadiella prosopidis	Megachilidae	specialist	Fowler 2020a; Fowler 2020b
Ashmeadiella rhodognatha	Megachilidae	specialist	Fowler 2020a; Fowler 2020b
Ashmeadiella rubrella	Megachilidae	specialist	Fowler 2020a; Fowler 2020b
Ashmeadiella rufitarsis	Megachilidae	specialist	Fowler 2020b
Ashmeadiella salviae	Megachilidae	specialist	Fowler 2020b
Ashmeadiella sonora	Megachilidae	unknown	NA
Ashmeadiella timberlakei	Megachilidae	specialist	Fowler 2020b
Ashmeadiella vandykiella	Megachilidae	unknown	NA
Ashmeadiella xenomastax	Megachilidae	specialist	Fowler 2020b
Atoposmia abjecta	Megachilidae	specialist	Fowler 2020b
Atoposmia arizonensis	Megachilidae	unknown	NA
Atoposmia beameri	Megachilidae	unknown	NA
Atoposmia elongata	Megachilidae	unknown	NA
Atoposmia hebitis	Megachilidae	unknown	NA
Atoposmia hypostomalis	Megachilidae	specialist	Fowler 2020b
Atoposmia maryae	Megachilidae	unknown	NA
Chelostoma californicum	Megachilidae	specialist	Fowler 2020b
Chelostoma cockerelli	Megachilidae	generalist	NA
Chelostoma incisulum	Megachilidae	generalist	NA
Chelostoma philadelphi	Megachilidae	generalist	Sedivy et al. 2008; Gibbs et al. 2017
Chelostoma rapunculi	Megachilidae	generalist	Müller et al. 2006; Milet-Pinheiro et al. 2012; Sedivy et al. 2008; Haider et al. 2014b; Schlindwein et al. 2005; Müller et al. 1997; Kapyla 1978; Bogusch et al. 2020; Westrich 2018
Coelioxys alternatus	Megachilidae	parasitic	Michener 2007
Coelioxys apacheorum	Megachilidae	parasitic	Michener 2007
Coelioxys dolichos	Megachilidae	parasitic	Michener 2007
Coelioxys funerarius	Megachilidae	parasitic	Michener 2007
Coelioxys galactiae	Megachilidae	parasitic	Michener 2007
Coelioxys germanus	Megachilidae	parasitic	Michener 2007
Coelioxys hunteri	Megachilidae	parasitic	Michener 2007
Coelioxys mesae	Megachilidae	parasitic	Michener 2007
Coelioxys mexicanus	Megachilidae	parasitic	Michener 2007
Coelioxys modestus	Megachilidae	parasitic	Michener 2007
Coelioxys moestus	Megachilidae	parasitic	Michener 2007
Coelioxys obtusiventris	Megachilidae	parasitic	Michener 2007
Coelioxys octodentatus	Megachilidae	parasitic	Michener 2007
Coelioxys rufitarsis	Megachilidae	parasitic	Michener 2007
Coelioxys sayi	Megachilidae	parasitic	Michener 2007
Coelioxys slossoni	Megachilidae	parasitic	Michener 2007
Coelioxys sodalis	Megachilidae	parasitic	Michener 2007
Coelioxys texanus	Megachilidae	parasitic	Michener 2007
Dianthidium cressonii	Megachilidae	specialist	Fowler 2020b
Dianthidium curvatum	Megachilidae	specialist	Fowler and Droege 2020; Fowler 2020a; Fowler 2020b
Dianthidium discors	Megachilidae	unknown	NA
Dianthidium dubium	Megachilidae	unknown	NA
Dianthidium floridiense	Megachilidae	unknown	NA
Dianthidium heterulkei	Megachilidae	unknown	NA
Dianthidium parvum	Megachilidae	specialist	Fowler 2020a; Fowler 2020b
Dianthidium platyurum	Megachilidae	specialist	Fowler 2020a; Fowler 2020b
Dianthidium subparvum	Megachilidae	specialist	Fowler 2020b
Dioxys pomonae	Megachilidae	parasitic	Michener 2007
Dioxys productus	Megachilidae	parasitic	Michener 2007
Heriades carinata	Megachilidae	generalist	Sheffield et al. 2014; Jensen et al. 2003
Heriades crucifera	Megachilidae	specialist	Fowler 2020b
Heriades leavitti	Megachilidae	generalist	Wood et al. 2018
Heriades micropthalma	Megachilidae	unknown	NA
Heriades occidentalis	Megachilidae	unknown	NA
Heriades variolosa	Megachilidae	specialist	Sheffield et al. 2014
Hoplitis albifrons	Megachilidae	generalist	Sheffield et al. 2014
Hoplitis biscutellae	Megachilidae	generalist	NA
Hoplitis fulgida	Megachilidae	unknown	NA
Hoplitis grinnelli	Megachilidae	unknown	NA
Hoplitis howardi	Megachilidae	specialist	Fowler 2020b
Hoplitis hypocrita	Megachilidae	unknown	NA
Hoplitis incanescens	Megachilidae	specialist	Fowler 2020a; Fowler 2020b
Hoplitis paroselae	Megachilidae	specialist	Fowler 2020b
Hoplitis pilosifrons	Megachilidae	generalist	Sheffield et al. 2014
Hoplitis producta	Megachilidae	generalist	Sheffield et al. 2014
Hoplitis remotula	Megachilidae	specialist	Fowler 2020b
Hoplitis robusta	Megachilidae	generalist	Sheffield et al. 2014
Hoplitis sambuci	Megachilidae	unknown	NA
Hoplitis truncata	Megachilidae	unknown	NA
Hoplitis zuni	Megachilidae	unknown	NA
Lithurgopsis apicalis	Megachilidae	specialist	Fowler 2020a; Fowler 2020b
Lithurgopsis echinocacti	Megachilidae	specialist	Fowler 2020b
Lithurgopsis gibbosa	Megachilidae	specialist	Fowler and Droege 2020; Fowler 2020a
Lithurgopsis littoralis	Megachilidae	specialist	Fowler 2020a; Fowler 2020b
Megachile addenda	Megachilidae	unknown	NA
Megachile adelphodonta	Megachilidae	unknown	NA
Megachile albitarsis	Megachilidae	unknown	NA
Megachile amica	Megachilidae	unknown	NA
Megachile angelarum	Megachilidae	unknown	NA
Megachile anograe	Megachilidae	specialist	Sheffield et al. 2014
Megachile bahamensis	Megachilidae	unknown	NA
Megachile brevis	Megachilidae	specialist	Sheffield et al. 2014; Ascher & Pickering 2019; Killewald et al. 2019
Megachile brimleyi	Megachilidae	specialist	Fowler and Droege 2020
Megachile browni	Megachilidae	unknown	NA
Megachile campanulae	Megachilidae	generalist	Wood et al. 2018
Megachile centuncularis	Megachilidae	unknown	NA
Megachile chichimeca	Megachilidae	unknown	NA
Megachile chilopsidis	Megachilidae	specialist	Fowler 2020a; Fowler 2020b
Megachile circumcincta	Megachilidae	generalist	Sheffield et al. 2014; Bogusch et al. 2020; Westrich 2018
Megachile cochisiana	Megachilidae	unknown	NA
Megachile comata	Megachilidae	unknown	NA
Megachile davidsoni	Megachilidae	unknown	NA
Megachile deflexa	Megachilidae	unknown	NA
Megachile dentitarsus	Megachilidae	generalist	Sheffield et al. 2014
Megachile exilis	Megachilidae	unknown	NA
Megachile fidelis	Megachilidae	specialist	Fowler 2020a; Fowler 2020b
Megachile fortis	Megachilidae	specialist	Fowler 2020a; Fowler 2020b
Megachile frigida	Megachilidae	specialist	Sheffield et al. 2014
Megachile frugalis	Megachilidae	unknown	NA
Megachile fucata	Megachilidae	unknown	NA
Megachile gemula	Megachilidae	generalist	Sheffield et al. 2014; Cane et al. 1985; Bogusch et al. 2020
Megachile gentilis	Megachilidae	unknown	NA
Megachile georgica	Megachilidae	unknown	NA
Megachile inermis	Megachilidae	generalist	Sheffield et al. 2014
Megachile inimica	Megachilidae	specialist	Fowler and Droege 2020; Fowler 2020a; Fowler 2020b
Megachile integra	Megachilidae	specialist	Fowler and Droege 2020; Fowler 2020a
Megachile integrella	Megachilidae	unknown	NA
Megachile lapponica	Megachilidae	specialist	Sheffield et al. 2014; Bogusch et al. 2020; Westrich 2018
Megachile latimanus	Megachilidae	generalist	Sheffield et al. 2014
Megachile legalis	Megachilidae	unknown	NA
Megachile lippiae	Megachilidae	generalist	Sheffield et al. 2014
Megachile manni	Megachilidae	unknown	NA
Megachile melanophaea	Megachilidae	specialist	Fowler and Droege 2020; Fowler 2020a; Fowler 2020b
Megachile mendica	Megachilidae	specialist	Ascher & Pickering 2019; Killewald et al. 2019; Wood et al. 2018
Megachile micheneri	Megachilidae	unknown	NA
Megachile montivaga	Megachilidae	generalist	Sheffield et al. 2014
Megachile mucida	Megachilidae	generalist	Wood et al. 2018
Megachile parallela	Megachilidae	specialist	Fowler and Droege 2020; Fowler 2020a; Fowler 2020b
Megachile perihirta	Megachilidae	generalist	Fowler 2020a; Fowler 2020b
Megachile petulans	Megachilidae	generalist	Wood et al. 2018
Megachile policaris	Megachilidae	specialist	Linsley 1958
Megachile prosopidis	Megachilidae	specialist	NA
Megachile pruina	Megachilidae	unknown	NA
Megachile pseudobrevis	Megachilidae	unknown	NA
Megachile pugnata	Megachilidae	specialist	Fowler and Droege 2020; Fowler 2020a; Fowler 2020b
Megachile pusilla	Megachilidae	generalist	Vossler 2018; Soltani et al. 2017
Megachile relativa	Megachilidae	generalist	Sheffield et al. 2014; Jensen et al. 2003
Megachile rugifrons	Megachilidae	unknown	NA
Megachile sidalceae	Megachilidae	unknown	NA
Megachile snowi	Megachilidae	unknown	NA
Megachile sublaurita	Megachilidae	specialist	Sheffield et al. 2014
Megachile subnigra	Megachilidae	specialist	Fowler 2020a; Fowler 2020b
Megachile texana	Megachilidae	unknown	NA
Megachile townsendiana	Megachilidae	specialist	Fowler and Droege 2020; Fowler 2020a; Fowler 2020b
Megachile umatillensis	Megachilidae	specialist	Fowler 2020b
Megachile umbripennis	Megachilidae	unknown	NA
Megachile xerophila	Megachilidae	unknown	NA
Megachile xylocopoides	Megachilidae	specialist	Fowler and Droege 2020; Fowler 2020a
Megachile zapoteca	Megachilidae	unknown	NA
Megachile zaptlana	Megachilidae	unknown	NA
Osmia albiventris	Megachilidae	unknown	NA
Osmia albolateralis	Megachilidae	specialist	Sheffield et al. 2014
Osmia alpestris	Megachilidae	unknown	NA
Osmia atriventris	Megachilidae	generalist	Sheffield et al. 2014
Osmia atrocyanea	Megachilidae	unknown	NA
Osmia bucephala	Megachilidae	generalist	Sheffield et al. 2014
Osmia calaminthae	Megachilidae	specialist	Fowler and Droege 2020
Osmia calcarata	Megachilidae	specialist	Fowler 2020b
Osmia calla	Megachilidae	unknown	NA
Osmia cara	Megachilidae	unknown	NA
Osmia cerasi	Megachilidae	unknown	NA
Osmia chalybea	Megachilidae	specialist	Fowler and Droege 2020; Fowler 2020a; Fowler 2020b
Osmia clarescens	Megachilidae	unknown	NA
Osmia cobaltina	Megachilidae	unknown	NA
Osmia collinsiae	Megachilidae	unknown	NA
Osmia coloradensis	Megachilidae	specialist	Fowler and Droege 2020; Fowler 2020a; Fowler 2020b
Osmia conjuncta	Megachilidae	unknown	NA
Osmia cordata	Megachilidae	unknown	NA
Osmia crassa	Megachilidae	unknown	NA
Osmia cyanella	Megachilidae	unknown	NA
Osmia distincta	Megachilidae	specialist	Fowler and Droege 2020; Fowler 2020a
Osmia dolerosa	Megachilidae	unknown	NA
Osmia exigua	Megachilidae	unknown	NA
Osmia felti	Megachilidae	unknown	NA
Osmia gabrielis	Megachilidae	unknown	NA
Osmia gaudiosa	Megachilidae	unknown	NA
Osmia georgica	Megachilidae	specialist	Gibbs et al. 2017; Wood et al. 2018; Linsley 1958
Osmia giliarum	Megachilidae	specialist	NA
Osmia glauca	Megachilidae	unknown	NA
Osmia granulosa	Megachilidae	unknown	NA
Osmia grinnelli	Megachilidae	specialist	Fowler 2020b
Osmia illinoensis	Megachilidae	unknown	NA
Osmia inermis	Megachilidae	generalist	Müller 2018; Sheffield et al. 2014; Bogusch et al. 2020; Westrich 2018
Osmia inspergens	Megachilidae	unknown	NA
Osmia integra	Megachilidae	specialist	Fowler 2020a; Fowler 2020b
Osmia iridis	Megachilidae	specialist	Spear et al. 2016; McAulay et al. 2020
Osmia juxta	Megachilidae	generalist	Sheffield et al. 2014
Osmia kincaidii	Megachilidae	unknown	NA
Osmia laeta	Megachilidae	unknown	NA
Osmia latisulcata	Megachilidae	specialist	Fowler 2020a; Fowler 2020b
Osmia lignaria	Megachilidae	generalist	Kraemer & Favi 2005; Cane & Sipes 2006; Sheffield et al. 2014; Levin 1966; Williams & Tepedino 2003; Williams 2003; Haider et al. 2014a
Osmia liogastra	Megachilidae	specialist	Fowler 2020b
Osmia longula	Megachilidae	specialist	Fowler 2020a; Fowler 2020b
Osmia marginata	Megachilidae	unknown	NA
Osmia montana	Megachilidae	specialist	Fowler 2020a; Fowler 2020b
Osmia nemoris	Megachilidae	unknown	NA
Osmia nifoata	Megachilidae	specialist	Fowler 2020b
Osmia nigrifrons	Megachilidae	specialist	Fowler 2020a; Fowler 2020b
Osmia nigrobarbata	Megachilidae	specialist	Fowler 2020b
Osmia pentstemonis	Megachilidae	specialist	Sheffield et al. 2014
Osmia phenax	Megachilidae	specialist	NA
Osmia proxima	Megachilidae	generalist	Sheffield et al. 2014
Osmia prunorum	Megachilidae	unknown	NA
Osmia pumila	Megachilidae	generalist	Goodell 2003; Wood et al. 2018
Osmia rawlinsi	Megachilidae	unknown	NA
Osmia regulina	Megachilidae	specialist	Fowler 2020b
Osmia ribifloris	Megachilidae	generalist	NA
Osmia sandhouseae	Megachilidae	unknown	NA
Osmia sanrafaelae	Megachilidae	unknown	NA
Osmia sculleni	Megachilidae	generalist	Sheffield et al. 2014; Parker & Tepedino 1982; Alves-dos-Santos & Wittman 1999; Moldenke & Neff 1974
Osmia simillima	Megachilidae	generalist	Sheffield et al. 2014
Osmia subarctica	Megachilidae	unknown	NA
Osmia subaustralis	Megachilidae	specialist	Fowler 2020a; Fowler 2020b
Osmia subfasciata	Megachilidae	unknown	NA
Osmia tarsata	Megachilidae	unknown	NA
Osmia texana	Megachilidae	specialist	Fowler and Droege 2020; Fowler 2020a; Fowler 2020b
Osmia unca	Megachilidae	unknown	NA
Paranthidium jugatorium	Megachilidae	specialist	Fowler and Droege 2020; Fowler 2020a; Fowler 2020b
Protosmia rubifloris	Megachilidae	unknown	NA
Stelis calliphorina	Megachilidae	parasitic	Michener 2007
Stelis callura	Megachilidae	parasitic	Michener 2007
Stelis carnifex	Megachilidae	parasitic	Michener 2007
Stelis coarctatus	Megachilidae	parasitic	Michener 2007
Stelis costalis	Megachilidae	parasitic	Michener 2007
Stelis diversicolor	Megachilidae	parasitic	Michener 2007
Stelis foederalis	Megachilidae	parasitic	Michener 2007
Stelis imperialis	Megachilidae	parasitic	Michener 2007
Stelis labiata	Megachilidae	parasitic	Michener 2007
Stelis lamelliterga	Megachilidae	parasitic	Michener 2007
Stelis lateralis	Megachilidae	parasitic	Michener 2007
Stelis laticincta	Megachilidae	parasitic	Michener 2007
Stelis louisae	Megachilidae	parasitic	Michener 2007
Stelis monticola	Megachilidae	parasitic	Michener 2007
Stelis occidentalis	Megachilidae	parasitic	Michener 2007
Stelis palmarum	Megachilidae	parasitic	Michener 2007
Stelis pavonina	Megachilidae	parasitic	Michener 2007
Stelis permaculata	Megachilidae	parasitic	Michener 2007
Stelis perpulchra	Megachilidae	parasitic	Michener 2007
Stelis robertsoni	Megachilidae	parasitic	Michener 2007
Stelis subemarginata	Megachilidae	parasitic	Michener 2007
Trachusa bequaerti	Megachilidae	specialist	Fowler 2020a; Fowler 2020b
Trachusa cordaticeps	Megachilidae	unknown	NA
Trachusa fontemvitae	Megachilidae	unknown	NA
Trachusa larreae	Megachilidae	specialist	Fowler 2020a; Fowler 2020b
Trachusa perdita	Megachilidae	unknown	NA
Trachusa ridingsii	Megachilidae	unknown	NA
Trachusa timberlakei	Megachilidae	unknown	NA
Trachusa zebrata	Megachilidae	specialist	Fowler and Droege 2020; Fowler 2020a; Fowler 2020b
Hesperapis arenicola	Melittidae	specialist	Fowler 2020b
Hesperapis arida	Melittidae	generalist	NA
Hesperapis carinata	Melittidae	specialist	Fowler 2020a; Fowler 2020b
Hesperapis elegantula	Melittidae	unknown	NA
Hesperapis fuchsi	Melittidae	unknown	NA
Hesperapis fulvipes	Melittidae	specialist	Fowler 2020b
Hesperapis ilicifoliae	Melittidae	generalist	Fowler 2020b
Hesperapis larreae	Melittidae	specialist	Fowler 2020a; Fowler 2020b
Hesperapis laticeps	Melittidae	specialist	Fowler 2020b
Hesperapis leucura	Melittidae	specialist	Fowler 2020b
Hesperapis oliviae	Melittidae	specialist	Portman & Tepedino 2017
Hesperapis oraria	Melittidae	specialist	Fowler and Droege 2020
Hesperapis parva	Melittidae	unknown	NA
Hesperapis pellucida	Melittidae	specialist	Fowler 2020b
Hesperapis regularis	Melittidae	specialist	Fowler 2020b
Hesperapis rhodocerata	Melittidae	specialist	Fowler 2020a; Fowler 2020b
Hesperapis rufipes	Melittidae	specialist	Fowler 2020b
Hesperapis trochanterata	Melittidae	generalist	NA
Macropis ciliata	Melittidae	specialist	Fowler and Droege 2020; Fowler 2020a
Macropis nuda	Melittidae	specialist	Fowler and Droege 2020; Fowler 2020a; Fowler 2020b
Macropis patellata	Melittidae	specialist	Fowler and Droege 2020; Fowler 2020a
Macropis steironematis	Melittidae	specialist	Fowler and Droege 2020; Fowler 2020a
Melitta americana	Melittidae	specialist	Fowler and Droege 2020
Melitta melittoides	Melittidae	specialist	Fowler and Droege 2020; Fowler 2020a
